# Supplementary material for: Synthesis, Molecular Docking Analysis and Biological Evaluations of Saccharide-Modified Thiadiazole Sulfonamide Derivatives
Source: Int J Mol Sci. 2021 May 22;22(11):5482. doi: 10.3390/ijms22115482 (PMC8196973; doi:10.3390/ijms22115482)
Supplement: Supplementary file 1 [file ijms-22-05482-s001.zip]

Archive with 1 entries (1 files):
- ijms-1200458-supplementary.pdf
